# Supplementary material for: A scalable system for the fast production of RNA with homogeneous terminal ends
Source: RNA Biol. 2022 Sep 19;19(1):1077–84. doi: 10.1080/15476286.2022.2123640 (PMC9521606; doi:10.1080/15476286.2022.2123640)
Supplement: Supplemental Material [file KRNB_A_2123640_SM9505.zip]

Archive with 2 entries (2 files):
- Revision_Chen_A scalable system for the fast_supplemental_figs.docx
- Revision_Chen_A scalable system for the fast_supplemental_table.docx
